# Supplementary material for: RACK1 mediates rewiring of intracellular networks induced by hepatitis C virus infection
Source: PLoS Pathog. 2019 Sep 16;15(9):e1008021. doi: 10.1371/journal.ppat.1008021 (PMC6762199; doi:10.1371/journal.ppat.1008021)
Supplement: S1 Table — Candidate proteins associate with HCV Core, NS3, and NS5A which were identified by yeast two-hybrid screening. Y2H: yeast two-hybrid. (XLSX) [file ppat.1008021.s009.xlsx]

## Sheet: Sheet1
Supplementary Table 1
No	Gene Symbol	Description	Y2H Binding Partner	Uniprot
1	HLA-DPA1	Major Histocompatibility Complex, Class II, DP Alpha 1	Core	P20036
2	CYP2C8	Cytochrome P450 Family 2 Subfamily C Member 8	Core	P10632
3	YWHAE	Tyrosine 3-Monooxygenase/Tryptophan 5-Monooxygenase Activation Protein Epsilon	Core	P62258
4	ACBD3	Acyl-CoA Binding Domain Containing 3	Core	Q9H3P7
5	TTC1	Tetratricopeptide Repeat Domain 1	Core	Q99614
6	TRANK1	Tetratricopeptide Repeat And Ankyrin Repeat Containing 1	Core	O15050
7	NPHP3	Nephrocystin 3	Core	Q7Z494
8	LPL	Lipoprotein Lipase	Core	P06858
9	MINOS1	Mitochondrial Inner Membrane Organizing System 1	Core	Q5TGZ0
10	ANPEP	Alanyl (Membrane) Aminopeptidase	Core	P15144
11	NSUN5	NOP2/Sun RNA Methyltransferase Family Member 5	Core	Q96P11
12	ALDOB	Aldolase, Fructose-Bisphosphate B	NS3	P05062
13	A1BG	Alpha-1-B Glycoprotein	NS3	P04217
14	C8B	Complement C8 Beta Chain	NS3	P07358
15	FGB	Fibrinogen Beta Chain	NS3	P02675
16	TF	Transferrin	NS3	P02787
17	ACTB	Actin Beta	NS3	P60709
18	AOX1	Aldehyde Oxidase 1	NS3	Q06278
19	FBN1	Fibrillin 1	NS3	P35555
20	ASGR2	Asialoglycoprotein Receptor 2	NS5A	P07307
21	SDHB	Succinate Dehydrogenase Complex Iron Sulfur Subunit B	NS5A	P21912
22	PYROXD2	Pyridine Nucleotide-Disulphide Oxidoreductase Domain 2	NS5A	Q8N2H3
23	ISOC2	Isochorismatase Domain Containing 2	NS5A	Q96AB3
24	APOH	Apolipoprotein H	NS5A	P02749
25	ALDOB	Aldolase, Fructose-Bisphosphate B	NS5A	P05062
26	UQCRFS1	Ubiquinol-Cytochrome C Reductase, Rieske Iron-Sulfur Polypeptide 1	NS5A	P47985
27	CTSB	Cathepsin B	NS5A	P07858
28	BAAT	Bile Acid-CoA:Amino Acid N-Acyltransferase	NS5A	Q14032
29	RACK1	Receptor For Activated C Kinase 1	NS5A	P63244
30	RBP4	Retinol Binding Protein 4	NS5A	P02753
31	HYI	Hydroxypyruvate Isomerase (Putative)	NS5A	Q5T013
32	ACAA1	Acetyl-CoA Acyltransferase 1	NS5A	P09110
